# Supplementary material for: Metal-Free Synthesis of α-H Chlorine Alkylaromatic Hydrocarbons Driven by Visible Light
Source: Molecules. 2025 Jan 14;30(2):312. doi: 10.3390/molecules30020312 (PMC11768015; doi:10.3390/molecules30020312)
Supplement: Supplementary file 1 [file molecules-30-00312-s001.zip]

Archive with 1 entries (1 files):
- molecules-3373294-supplementary.pdf
